# Supplementary material for: The Effectiveness of Paired Associative Stimulation on Motor Recovery after Stroke: A Scoping Review
Source: Neurol Int. 2024 May 14;16(3):567–89. doi: 10.3390/neurolint16030043 (PMC11130975; doi:10.3390/neurolint16030043)
Supplement: Supplementary file 1 [file neurolint-16-00043-s001.zip]

Archive with 1 entries (1 files):
- neurolint-2938856-supplementary.pdf
